# Supplementary material for: Risk Assessment of Impairment of Fertility Due to Exposure to Tobacco Constituents Classified as Reprotoxicants
Source: Toxics. 2025 Mar 23;13(4):234. doi: 10.3390/toxics13040234 (PMC12031035; doi:10.3390/toxics13040234)
Supplement: Supplementary file 1 [file toxics-13-00234-s001.zip]

Archive with 1 entries (1 files):
- toxics-3529375-supplementary.pdf
